# Supplementary material for: A Novel Synthesized 1D Nanobelt-like Cobalt Phosphate Electrode Material for Excellent Supercapacitor Applications
Source: Materials (Basel). 2022 Nov 19;15(22):8235. doi: 10.3390/ma15228235 (PMC9698180; doi:10.3390/ma15228235)
Supplement: Supplementary file 1 [file materials-15-08235-s001.zip]

Archive with 3 entries (3 files):
- materials-1958879-supplementary.pdf
- Video S1. Commercial practical demonstration glow of the LED.mp4
- Video S2. Commercial practical demonstration of the electric motor fan.mp4
